# Supplementary material for: Cordyceps farinosa Cf-GZU06: Mycelium Culture Medium Optimization and Polysaccharide Characterization with Prebiotic Effects
Source: Foods. 2026 Jun 5;15(11):2038. doi: 10.3390/foods15112038 (PMC13256718; doi:10.3390/foods15112038)
Supplement: Supplementary file 1 [file foods-15-02038-s001.zip]

Archive with 2 entries (1 files):
- foods-4342004-supplementary/
- foods-4342004-supplementary/foods-4342004-supplementary.pdf
